# Supplementary material for: Comparison of virtual and in-person simulations for sepsis and trauma resuscitation training in Singapore: a randomized controlled trial
Source: J Educ Eval Health Prof. 2024 Nov 18;21:33. doi: 10.3352/jeehp.2024.21.33 (PMC11647267; doi:10.3352/jeehp.2024.21.33)
Supplement: Supplementary file 1 [file jeehp-21-33-dataset1.xlsx]

## Sheet: Sheet1
Participant number	Intervention	Date of intervention (either mock code or virtual simulation)	Date of outcome assessment	Number of times virtual simulation case 1 was played	Time spent in case 1 attempt 1	Time spent in case 1 attempt 2	Time spent in case 1 attempt 3	First score attained in case 1	Highest score attained in case 1	Number of times virtual simulation case 2 was played	Time spent in case 2 attempt 1	Time spent in case 2 attempt 2	Time spent in case 2 attempt 3	First score attained in case 2	Highest score attained in case 2	Start time of 1st play regardless of case	Start time of 2nd play regardless of case	Start time of 3rd play regardless of case	Start time of 4th play regardless of case	Start time of 5th play regardless of case	Start time of 6th play regardless of case	Start time of 7th play regardless of case	Start time of 8th play regardless of case	Start time of 9th play regardless of case	Duration of last play in seconds	Age	Gender	Number of years post graduate	Number of months in EM as doctor before NUH EMD	SSLS Q1	SSLS Q2	SSLS Q3	SSLS Q4	SSLS Q5	Outcome simulation scenario 1 raw total score	Outcome simulation scenario 1 item 1 rater 1 score	Outcome simulation scenario 1 item 2 rater 1 score	Outcome simulation scenario 1 item 3 rater 1 score	Outcome simulation scenario 1 item 4 rater 1 score	Outcome simulation scenario 1 item 5 rater 1 score	Outcome simulation scenario 1 item 6 rater 1 score	Outcome simulation scenario 1 item 7 rater 1 score	Outcome simulation scenario 1 item 8 rater 1 score	Outcome simulation scenario 1 item 9 rater 1 score	Outcome simulation scenario 1 item 10 rater 1 score	Outcome simulation scenario 1 item 11 rater 1 score	Outcome simulation scenario 1 item 12 rater 1 score	Outcome simulation scenario 1 item 13 rater 1 score	Outcome simulation scenario 1 item 14 rater 1 score
1	1	2022-02-11	2022-04-05	4	727	487	312	0.726	0.922	3	410	457	302	0.824	0.968	2/11/2022 9:47:11 AM +08	2/11/2022 9:55:39 AM +08	2/11/2022 10:01:08 AM +08	2/11/2022 10:05:34 AM +08	2/11/2022 10:13:33 AM +08	2/11/2022 10:22:41 AM +08	2/11/2022 10:28:28 AM +08			302	30	1	5	30	4	4	3	3	3	44	0	0	0	0	1	1	0.5	0.5	1	0.5	1	0.5	1	0
2	2	2022-01-28	2022-04-06																							26	2	3	12	5	5	5	5	5	36.5	0	0	0	0	1	1	0.5	0.5	1	0.5	0.5	0.5	1	0
3	2	2022-01-28	2022-04-06																							29	1	6	24	4	4	5	4	5	40.5	0	0	0	0	1	0.5	0.5	0.5	1	0.5	0.5	1	1	0
4	1	2022-02-11	2022-04-05	1	467	NA	NA	0.624	0.624	1	677	NA	NA	0.973	0.973	2/11/2022 10:02:23 AM +08	2/11/2022 10:16:15 AM +08								677	32	1	3	13	2	4	3	4	3	39	0	0	1	1	1	0.5	0.5	1	1	0.5	1	1	1	0
5	1	2022-02-11	2022-04-06	2	732	572	NA	0.412	0.805	2	650	308	NA	0.849	0.982	2/11/2022 9:50:43 AM +08	2/11/2022 10:00:56 AM +08	2/11/2022 10:12:14 AM +08	2/11/2022 10:21:57 AM +08						308	27	2	3	0	4	4	4	4	3	34	0	0	0	0	1	0.5	0.5	0.5	1	0.5	0.5	1	1	0.5
6	2	2022-01-28	2022-04-05																							28	2	4	3	4	4	4	4	4	31.5	0	0	0.5	0.5	1	0.5	0.5	0.5	1	0	0.5	1	1	0
7	1	2022-03-25	2022-04-05	2	876	640	NA	0.392	0.809	1	603	NA	NA	0.715	0.715	3/25/2022 10:06:04 AM +08	3/25/2022 9:51:13 AM +08								603	29	1	2	3	5	5	5	5	5	37.5	0	0	0	0	1	1	0.5	0.5	1	0.5	0.5	0.5	1	0
8	2	Caught COVID	2022-04-05																							32	1	5	12	5	4	5	4	5	29.5	0	0	0	0	1	0.5	0.5	0	1	0.5	1	0.5	1	0.5
9	2	2022-03-25	2022-04-06																							29	1	3	0	5	4	5	5	5	28	0	0	1	1	1	1	0	0.5	1	0.5	1	1	0.5	0
10	1	2022-03-25	2022-04-06	1	1227	NA	NA	0.722	0.722	1	1110	NA	NA	0.935	0.935	3/25/2022 9:56:31 AM +08	3/25/2022 10:25:37 AM +08								1110	25	2	2	0	5	4	4	5	4	42	0	0	0	0	1	1	0.5	0.5	1	1	0.5	1	1	0
11	1	2022-01-28	2022-04-06	3	791	335	246	0.925	0.931	2	540	242	NA	0.772	0.929	1/28/2022 3:15:15 PM +08	1/28/2022 3:22:41 PM +08	1/28/2022 3:27:03 PM +08	1/28/2022 3:40:25 PM +08	1/28/2022 3:45:48 PM +08					242	28	1	3	18	4	4	4	3	4	33.5	0	0	0	0	1	0.5	0.5	0.5	1	1	0.5	0.5	1	0
12	2	2022-01-14	2022-04-06																							28	2	4	0	5	5	4	4	4	41	0	0	0	0	1	0.5	0.5	0.5	1	0.5	0.5	1	1	1
13	2	2022-03-25	2022-04-05																							26	2	2	3	5	4	4	4	4	35	0.5	0	0.5	0.5	1	0.5	0.5	0	1	0.5	0.5	0.5	1	0.5
14	2	2022-01-14	2022-04-05																							27	2	2	2	5	5	4	5	5	40.5	1	1	0.5	1	1	0.5	0.5	0.5	1	0.5	1	1	1	1
15	1	2022-03-25	2022-04-06	1	769	NA	NA	0.57	0.57	1	824	NA	NA	0.905	0.905	3/25/2022 9:48:55 AM +08	3/25/2022 10:23:17 AM +08	NA							824	32	1	4	18	5	5	5	5	5	36.5	0	0	0	0	1	1	0.5	0.5	1	0.5	0.5	1	1	0
16	1	2022-03-25	2022-04-05	1	1292	NA	NA	0.4	0.4	1	908	NA	NA	0.73	0.73	3/25/2022 9:51:09 AM +08	3/25/2022 10:31:27 AM +08								1292	25	2	3	0	4	4	4	4	4	35	0	0	0	0	1	0.5	0.5	0.5	1	0.5	0.5	1	1	0.5
17	2	2022-03-11	2022-04-06																							30	1	4	0	4	4	4	4	5	43	1	1	0	0	1	1	0.5	0.5	1	1	0.5	1	1	0
18	1	2022-01-28	2022-04-05	3	621	365	276	0.79	0.943	6	270	261	264	0.465	0.973	1/28/2022 3:12:15 PM +08	1/28/2022 3:19:07 PM +08	1/28/2022 3:24:44 PM +08	1/28/2022 3:35:48 PM +08	1/28/2022 3:40:53 PM +08	1/28/2022 3:45:54 PM +08	1/28/2022 3:51:35 PM +08	1/28/2022 3:56:37 PM +08	1/28/2022 3:59:57 PM +08	179	29	1	3	12	4	4	5	4	5	42	0	0	0.5	0	1	1	0.5	0.5	1	0.5	0.5	0.5	1	1
19	2	2022-03-25	2022-04-06																							26	2	2	0	5	5	4	4	4	27.5	0	0	0	0.5	1	0.5	0.5	0.5	1	0.5	1	0.5	0	1
20	2	2022-03-11	2022-04-05																							29	2	5	16	4	5	4	5	4	37.5	0	0	1	0.5	1	1	0.5	1	1	1	1	1	0.5	1
21	1	2022-07-22	2022-07-26	2	317	299	NA	0.407	0.772	1	597	NA	NA	0.963	0.963	7/22/2022 9:11:22 AM +08	7/22/2022 9:20:42 AM +08	7/22/2022 9:33:57 AM +08							597	26	1	2	0	4	4	4	4	4	38	0	0	0	0	1	1	0.5	0.5	1	0.5	1	1	1	0.5
22	1	2022-07-22	2022-07-26	3	526	451	317	0.425	0.965	6	368	264	232	0.909	0.99	7/22/2022 8:59:03 AM +08	7/22/2022 9:08:16 AM +08	7/22/2022 9:16:17 AM +08	7/22/2022 9:33:11 AM +08	7/22/2022 9:38:27 AM +08	7/22/2022 9:44:41 AM +08	7/22/2022 9:48:32 AM +08	7/22/2022 9:52:05 AM +08	7/22/2022 9:56:47 AM +08	210	25	1	2	0	4	4	3	3	3	35.5	0	0	0	0	1	0.5	0.5	0.5	1	0.5	1	0.5	1	0
23	2	2022-05-13	2022-07-26																							26	1	2	0	4	4	5	4	5	28.5	0	0	0	0	1	0.5	0.5	0.5	1	0.5	1	0.5	1	0.5
24	2	2022-05-13	2022-07-26																							25	1	2	3	5	5	5	5	5	41	0.5	0	1	1	1	1	0.5	0.5	1	0.5	1	1	1	1
25	2	2022-05-13	2022-07-26																							24	1	2	0	5	5	5	3	5	35	0	0	1	0	1	1	0.5	0.5	1	0.5	0.5	0.5	1	0
26	1	2022-07-22	2022-08-02	1	597	NA	NA	0.625	0.625	2	678	262	NA	0.721	0.975	7/22/2022 9:00:48 AM +08	7/22/2022 9:36:46 AM +08	7/22/2022 9:45:05 AM +08							262	25	1	2	3	5	5	5	5	5	37	0	0	1	0	1	0.5	0.5	0.5	1	1	0.5	0.5	1	0
27	2	2022-07-08	2022-09-27																							28	1	4	12	4	4	4	4	4	42	0	0	0	0	1	1	0.5	0.5	1	1	1	0.5	1	0.5
28	2	2022-07-08	2022-09-27																							27	1	4	4	5	5	5	5	5	45	1	0	0	1	1	1	0.5	0.5	1	1	0.5	0.5	1	0.5
29	1	2022-09-03	2022-09-27	3	840	280	399	0.428	0.937	2	587	397	NA	0.768	0.975	9/3/2022 4:42:15 PM +08	9/3/2022 4:47:52 PM +08	9/3/2022 4:55:53 PM +08	9/3/2022 5:09:37 PM +08	9/3/2022 5:19:28 PM +08					397	29	1	5	24	3	4	4	3	4	47	0.5	0	0	0	1	1	0.5	1	1	1	1	1	1	0.5
30	2	2022-08-26	2022-09-27																							26	2	3	6	5	4	5	4	5	39.5	0	0	0	0	1	0.5	0.5	0.5	1	0.5	0.5	1	1	1
31	1	2022-09-03	2022-09-27	3	514	357	275	0.614	0.824	3	368	387	314	0.662	0.955	9/3/2022 4:36:16 PM +08	9/3/2022 4:43:15 PM +08	9/3/2022 4:48:50 PM +08	9/3/2022 5:04:18 PM +08	9/3/2022 5:12:12 PM +08	9/3/2022 5:18:22 PM +08				290	29	1	3	0	5	4	4	4	4	34.5	0	0	0	0	1	1	0.5	0.5	1	1	0.5	1	1	0
32	2	2022-08-26	2022-09-27																							28	1	3	6	5	4	4	4	5	33.5	0	0	0	0.5	1	1	0.5	0.5	1	1	0.5	0.5	1	1
33	2	2022-08-26	2022-09-27																							26	1	4	4	5	5	5	5	5	45	0.5	0.5	0	0	1	1	0.5	0.5	1	0.5	1	1	1	0.5
34	1	2022-10-21	2022-12-01	5	801	353	273	0.589	0.989	2	578	326	NA	0.948	0.985	10/21/2022 9:06:49 AM +08	10/21/2022 9:13:32 AM +08	10/21/2022 9:22:24 AM +08	10/21/2022 9:34:30 AM +08	10/21/2022 9:42:55 AM +08	10/21/2022 9:48:44 AM +08	10/21/2022 9:53:58 AM +08			216	26	1	2	0	4	5	4	4	4	39	0	0	0	0	1	0.5	0.5	1	1	0.5	1	1	1	0.5
35	2	2022-11-11	2022-12-01																							24	1	2	0	5	5	5	5	5	29	0	0	0	0	1	1	0.5	0.5	1	1	0.5	0.5	1	0
36	1	2022-10-21	2022-12-01	3	880	375	469	0.618	0.765	1	589	NA	NA	0.946	0.946	10/21/2022 9:06:52 AM +08	10/21/2022 9:19:52 AM +08	10/21/2022 9:35:21 AM +08	10/21/2022 9:44:38 AM +08						469	25	1	2	0	4	3	3	3	3	31.5	0	0	0	0.5	1	0.5	0.5	0.5	1	0.5	0.5	1	1	0
37	1	2022-10-21	2022-12-01	3	680	331	262	0.8	0.937	2	335	222	NA	0.832	0.963	10/21/2022 9:05:59 AM +08	10/21/2022 9:14:25 AM +08	10/21/2022 9:20:50 AM +08	10/21/2022 9:29:45 AM +08	10/21/2022 9:37:03 AM +08					222	25	1	2	0	4	4	3	3	3	33	1	0	0	0	1	0.5	1	0.5	1	0.5	0	1	1	0
38	1	2022-10-07	2022-12-01	1	723	NA	NA	0.803	0.803	1	1071	NA	NA	0.687	0.687	10/7/2022 9:22:57 AM +08	10/7/2022 9:42:31 AM +08								1071	25	1	2	0	4	4	3	4	4	38	0	0	0	0	1	1	0.5	0.5	1	0.5	1	1	1	0.5
39	1	2022-10-07	2022-12-01	1	674	NA	NA	0.589	0.589	1	1058	NA	NA	0.773	0.773	10/7/2022 9:05:11 AM +08	10/7/2022 9:32:42 AM +08								1058	25	1	2	0	4	4	4	4	4	45.5	0	0	0	0.5	1	1	0.5	0.5	1	0.5	0.5	0.5	1	1
40	2	2022-11-11	2022-12-01																							25	1	2	2	5	5	5	5	5	27.5	0	0	0	0	1	1	0.5	0	1	0.5	0.5	1	1	0.5
[truncated: 112 more columns]
